# Supplementary material for: Vascular maturity of type 1 and type 2 choroidal neovascularization evaluated by optical coherence tomography angiography
Source: PLoS One. 2019 Apr 29;14(4):e0216304. doi: 10.1371/journal.pone.0216304 (PMC6488195; doi:10.1371/journal.pone.0216304)
Supplement: S1 Table — (XLSX) [file pone.0216304.s001.xlsx]

## Sheet: Original data
Case	Type of CNV	Symptom duration (days)	Vessel area (mm2)	Vessel length (mm)	Vessel junction density (/mm)
1	1	28	0.629197	28.5892	8.25487
2	1	Unknown	0.342534	16.4856	9.76611
3	1	168	1.3231	63.6506	6.8656
4	1	7	0.500932	20.5785	8.45542
5	2	336	0.701972	33.4895	9.25663
6	1	84	0.67103	31.6281	7.52497
7	1	56	1.42522	54.4657	7.30735
8	2	28	0.110716	4.84512	10.526
9	1	336	0.104828	3.12915	2.5566
10	1	140	0.261976	12.7201	10.1414
11	1	Unknown	0.275571	8.33951	4.91636
12	1	7	0.0735327	3.27758	4.88165
13	1	168	0.0823642	3.2791	5.79428
14	1	Unknown	0.20526	7.53028	6.37427
15	1	28	0.549512	25.0253	8.55133
16	2	2	0.0964643	4.47535	9.60819
17	1	336	0.170035	6.89495	6.09142
18	2	28	2.0177	90.2831	11.9291
19	2	10	1.01191	46.0756	9.57122
20	1	56	0.393286	15.9882	6.88009
21	1	14	0.485986	19.0314	8.09188
22	1	140	0.260005	9.80275	6.22274
23	2	7	0.337732	12.9288	6.65184
24	1	280	0.262494	9.51246	8.93565
25	1	28	0.251275	9.7879	7.56036
26	1	21	0.391808	15.3999	6.94811
27	2	56	0.169492	7.66173	10.8331
28	1	21	0.092257	4.07924	7.10917
29	1	21	0.0609361	2.08019	5.7687
30	1	21	0.558482	24.7488	11.5157
31	2	14	0.0689338	3.02044	5.29725
32	2	35	0.135682	5.68771	12.3072
33	1	Unknown	0.146876	6.96934	6.74383
34	1	84	0.352881	12.6187	8.16251
35	2	28	0.199296	7.57451	6.60109
36	2	17	0.310126	15.3431	8.0818
37	1	18	0.836226	34.5721	7.95439
38	1	77	1.04317	41.1759	6.9701
39	1	84	0.864881	31.4558	5.18187
40	1	168	0.320891	14.4097	7.35617
41	2	56	0.144867	6.69646	7.01863
42	2	28	0.0287561	1.39394	10.0435
43	1	672	0.0131904	0.775369	18.0559
44	2	5	0.040582	1.49336	8.03557
45	1	112	0.339577	15.0143	6.5937
46	1	Unknown	0.72762	30.8184	7.69022
47	2	924	0.5484	26.0145	10.4557
48	1	84	0.157236	7.14929	6.01458
49	2	Unknown	0.0439933	1.31523	5.32224
50	1	Unknown	0.237844	8.76298	8.90108
51	2	28	0.272791	11.5144	7.20836
52	1	84	0.261281	10.7258	5.03457
53	2	168	0.174166	6.6728	7.04352
54	1	336	0.958427	39.6651	7.21037
55	2	21	0.105523	4.19431	9.77515
56	1	1008	1.37644	59.025	6.57348
57	1	112	0.27384	11.2413	5.4264
58	1	Unknown	0.138739	4.82131	4.56307
59	1	Unknown	0.114077	4.29129	6.9909
60	2	1680	0.829416	31.976	8.22491
